# Supplementary material for: The clinical relevance of broad mutational screening of myeloproliferative neoplasms at diagnosis
Source: Front Oncol. 2023 Aug 11;13:1190305. doi: 10.3389/fonc.2023.1190305 (PMC10451068; doi:10.3389/fonc.2023.1190305)
Supplement: Supplementary file 1 [file Table_1.xlsx]

## Sheet: Supplementary table 1
Patient no.	Diagnosis	Gender	Age at diagnosis	Mutation group	Additional variants	Survival (month)	Vascular events (total)	Vascular events (after diagnosis)	Other malignancies (MPN and sAML excluded)	Transformation to sAML	Reanalyzed data from previous publication
1	ET	F	52	CALR		162					x
2	ET	M	62	CALR	ATRX (NM_000489.3:c.5579A>G); TET2 (NM_001127208.2:c.100C>T)	159					x
3	ET	M	61	CALR	BCORL1 (NM_021946.4:c.3158A>G); EZH2 (NM_004456.4:c.965A>G)	135					x
4	ET	F	73	CALR		137					x
5	ET	M	49	CALR	ETV6 (NM_001987.4:c.602T>C)	133					x
6	ET	M	71	CALR	TET2 (NM_001127208.2:c.521C>A)	147					x
7	ET	F	65	CALR	ETV6 (NM_001987.4:c.602T>C)	143
8	ET	F	50	CALR		128
9	ET	M	81	CALR		47	x
10	ET	M	59	CALR	ASXL1 (NM_015338.5:c.2278C>T); U2AF1 (NM_006758.2:c.101C>T)	103	x			x	x
11	ET	F	66	CALR		132					x
12	ET	M	74	CALR	DNMT3A (NM_175629.2:c.1021_1022delGT); KDM6A (NM_021140.2:c.1527+3G>A)	117
13	ET	F	77	CALR	ETV6 (NM_001987.4:c.602T>C)	119	x	x			x
14	ET	M	86	CALR		102			x		x
15	ET	M	63	CALR		62			x
16	ET	M	54	CALR		115					x
17	ET	F	63	CALR	KDM6A (NM_021140.2:c.1402T>C)	30	x				x
18	ET	F	87	CALR	DNMT3A (NM_175629.2:c.2207G>A); RUNX1 (NM_001754.4:c.737C>T); ZRSR2 (NM_005089.3:c.1338_1343dupGAGCCG)	75	x
19	ET	M	82	CALR	TET2 (NM_001127208.2:c.3818G>A)	36	x
20	ET	M	88	CALR		105	x	x
21	ET	F	85	CALR	CUX1 (NM_001202543.1:c.295G>A); TET2 (NM_001127208.2:c.3922A>T)	90					x
22	ET	F	65	CALR	MPL (NM_005373.2:c.1565+5C>T)	103
23	ET	M	79	CALR	ASXL1 (NM_015338.5:c.2880G>A); NOTCH1 (NM_017617.3:c.6853G>A)	28			x		x
24	ET	M	75	CALR	DNMT3A (NM_175629.2:c.2246G>A)	98	x	x
25	ET	F	63	CALR	CSF3R (NM_156039.3:c.2092C>T); DNMT3A (NM_175629.2:c.2644C>T)	97	x	x			x
26	ET	M	69	CALR	NOTCH1 (NM_017617.3:c.6853G>A)	94					x
27	ET	F	62	JAK2	GATA2 (NM_032638.4:c.121C>G); KIT (NM_000222.2:c.148G>T)	138
28	ET	F	77	JAK2		101			x
29	ET	M	65	JAK2		157
30	ET	M	67	JAK2	DNMT3A (NM_175629.2:c.1516_1517insG); RUNX1 (NM_001754.4:c.613+8C>T); TET2 (NM_001127208.2:c.100C>T)	161
31	ET	F	77	JAK2	ASXL1 (NM_015338.5:c.2324delT, c.3745A>G); CSF3R (NM_156039.3:c.2087T>C); KDM6A (NM_021140.2:c.1751C>T), MYD88 (NM_001172567.1:c.800-4G>T); PTPN11 (NM_002834.3:c.317A>C); ZRSR2 (NM_005089.3:c.1338_1343delGAGCCG)	129	x		x
32	ET	M	76	JAK2	CDKN2A (NM_001195132.1:c.442G>A); DNMT3A (NM_175629.2:c.1080delC); TET2 (NM_001127208.2:c.5103G>A)	158	x
33	ET	F	76	JAK2	ASXL1 (NM_015338.5: c.1900_1922delAGAGAGGCGGCCACCACTGCCAT); RAD21 (NM_006265.2:c.1564C>G); TET2 (NM_001127208.2:c.5103G>A)	138
34	ET	F	63	JAK2		92			x		x
35	ET	F	84	JAK2	DNMT3A (NM_175629.2:c.2193_2195delCTT); KDM6A (NM_021140.2:c.1527+3G>A)	15	x	x
36	ET	F	51	JAK2		153					x
37	ET	M	48	JAK2	CDKN2A (NM_001195132.1:c.442G>A)	153
38	ET	F	64	JAK2		153
39	ET	F	27	JAK2	NOTCH1 (NM_017617.3:c.7229C>T); ZRSR2 (NM_005089.3:c.1354C>T)	152
40	ET	M	81	JAK2	TET2 (NM_001127208.2:c.1273delA)	16	x				x
41	ET	F	70	JAK2	TET2 (NM_001127208.2:c.5152G>T)	153
42	ET	F	76	JAK2	DNMT3A (NM_175629.2:c.2644C>T); TET2 (NM_001127208.2:c.2756dupA)	50	x			x
43	ET	F	85	JAK2	ATRX (NM_000489.3:c.5579A>G)	35	x	x
44	ET	F	57	JAK2	BCOR (NM_001123385.1:c.651G>A); TET2 (NM_001127208.2:c.2604T>G)	144					x
45	ET	M	66	JAK2	SRSF2 (NM_003016.4:c.284C>A); TET2 (NM_001127208.2:c.5404_5405delCC)	67	x	x		x
46	ET	M	60	JAK2	DNMT3A (NM_175629.2:c.1482C>A)	110	x	x	x		x
47	ET	F	60	JAK2	BCORL1 (NM_021946.4:c.3073G>A); CUX1 (NM_001202543.1:c.4136G>A)	144
48	ET	M	74	JAK2	ASXL1 (NM_015338.5:c.3306G>T); CBL (NM_005188.3:c.1244G>T); NRAS (NM_002524.4:c.112-8A>G)	105	x	x
49	ET	M	68	JAK2	TET2 (NM_001127208.2:c.521C>A)	142					x
50	ET	F	52	JAK2		140	x	x			x
51	ET	M	56	JAK2		33				x
52	ET	F	66	JAK2		138	x	x			x
53	ET	M	71	JAK2		36	x				x
54	ET	M	59	JAK2	DNMT3A (NM_175629.2:c.2645G>A); TET2 (NM_001127208.2:c.4259_4260insGTT)	63				x	x
55	ET	M	68	JAK2		138
56	ET	M	52	JAK2		136	x	x
57	ET	M	51	JAK2		135
58	ET	F	82	JAK2	ASXL1 (NM_015338.5:c.3083C>A)	109			x		x
59	ET	F	68	JAK2		135
60	ET	F	61	JAK2	ZRSR2 (NM_005089.3:c.1338_1343dupGAGCCG)	133	x
61	ET	M	83	JAK2		38	x
62	ET	F	68	JAK2	ASXL1 (NM_015338.5: c.1900_1922delAGAGAGGCGGCCACCACTGCCAT); TET2 (NM_001127208.2:c.2746C>T)	98	x			x
63	ET	F	50	JAK2	NOTCH1 (NM_017617.3:c.6853G>A)	129					x
64	ET	M	65	JAK2	MPL (NM_005373.2:c.1565+5C>T); TET2 (NM_001127208.2:c.3863G>A)	127
65	ET	M	85	JAK2	ASXL1 (NM_015338.5:c.2873C>A); ZRSR2 (NM_005089.3:c.873G>A)	16	x				x
66	ET	M	62	JAK2		127
67	ET	F	56	JAK2	TET2 (NM_001127208.2:c.4097G>A)	127					x
68	ET	M	78	JAK2	TET2 (NM_001127208.2:c.4043A>G)	119
69	ET	F	90	JAK2	RAD21 (NM_006265.2:c.1162-1G>A)	1		x
70	ET	M	53	JAK2		124
71	ET	F	37	JAK2	STAG2 (NM_001042749.1:c.1535-3T>A)	124
72	ET	F	76	JAK2		86
73	ET	F	61	JAK2		124
74	ET	M	77	JAK2		122	x
75	ET	F	71	JAK2	ASXL1 (NM_015338.5:c.3460G>C)	121	x
76	ET	F	74	JAK2	SETBP1 (NM_015559.2:c.2594T>A)	122	x
77	ET	F	33	JAK2	ASXL1 (NM_015338.5:c.3745A>G); CDKN2A (NM_001195132.1:c.442G>A); MPL (NM_005373.2:c.1565+5C>T); ZRSR2 (NM_005089.3: c.1291_1302dupAGGGACCGCAGC)	120
78	ET	F	50	JAK2	NOTCH1 (NM_017617.3:c.6941T>C)	121	x
79	ET	F	62	JAK2		116
80	ET	F	75	JAK2	BCORL1 (NM_021946.4:c.1584C>A); TET2 (NM_001127208.2:c.973C>T)	25	x
81	ET	M	84	JAK2	U2AF1 (NM_006758.2:c.101C>T)	29
82	ET	M	88	JAK2	ASXL1 (NM_015338.5: c.1900_1922delAGAGAGGCGGCCACCACTGCCAT, c.1954G>A); SRSF2 (NM_003016.4:c.284C>T)	79
83	ET	F	57	JAK2		113
84	ET	M	81	JAK2		31	x
85	ET	F	83	JAK2	DNMT3A (NM_175629.2:c.89A>C); KDM6A (NM_021140.2:c.2240T>A); NOTCH1 (NM_017617.3:c.5011G>A)	112	x	x			x
86	ET	M	81	JAK2	CDKN2A(NM_001195132.1:c.442G>A); ETV6 (NM_001987.4:c.602T>C); NOTCH1 (NM_017617.3:c.7296C>G)	2
87	ET	F	69	JAK2	CDKN2A (NM_001195132.1:c.442G>A); IKZF1 (NM_006060.4_dupl12.1:c.555+6C>T); TET2 (NM_001127208.2:c.3038delC)	112
88	ET	F	70	JAK2	ZRSR2 (NM_005089.3:c.1338_1343dupGAGCCG)	111	x
89	ET	F	39	JAK2		111					x
90	ET	F	81	JAK2	TET2 (NM_001127208.2:c.4567C>T)	81	x				x
91	ET	F	48	JAK2		108	x
92	ET	F	86	JAK2	TET2 (NM_001127208.2:c.5103G>A)	102	x
93	ET	M	66	JAK2	DNMT3A (NM_175629.2:c.2142dupC)	108
94	ET	F	65	JAK2	ASXL1 (NM_015338.5:c.1954G>A); TET2 (NM_001127208.2:c.521C>A, c.5647A>G)	105
95	ET	F	75	JAK2	ASXL1 (NM_015338.5:c.2197C>T); CUX1 (NM_001202543.1:c.295G>A)	103
96	ET	F	58	JAK2		105	x
97	ET	F	58	JAK2		48	x
98	ET	M	76	JAK2	CBL (NM_005188.3:c.1384C>T); EZH2 (NM_004456.4:c.965A>G)	60	x	x
99	ET	F	68	JAK2	CSF3R (NM_156039.3:c.2092C>T)	101
100	ET	M	55	JAK2	TET2 (NM_001127208.2:c.2604T>G)	99
101	ET	M	48	JAK2		99
102	ET	F	35	JAK2	NOTCH1 (NM_017617.3:c.6853G>A)	97	x
103	ET	M	50	JAK2		96					x
104	ET	M	54	JAK2		96
105	ET	F	60	JAK2	ASXL1 (NM_015338.5:c.2957A>G)	36			x
106	ET	F	84	JAK2	TET2 (NM_001127208.2:c.1974_1975insA, c.3501-5T>G)	44	x
107	ET	F	68	JAK2		94
108	ET	M	75	JAK2	CDKN2A (NM_001195132.1:c.442G>A); TET2 (NM_001127208.2:c.1273delA, c.3955G>T)	93	x
109	ET	F	80	MPL	TET2 (NM_001127208.2:c.1740delA, c.1897A>T)	47	x		x		x
110	ET	M	80	MPL	NOTCH1 (NM_017617.3:c.6853G>A)	33					x
111	ET	F	81	MPL	NOTCH1 (NM_017617.3:c.6853G>A); TET2 (NM_001127208.2:c.4072T>G)	107	x	x			x
112	ET	F	71	MPL	ASXL1 (NM_015338.5:c.3001dupA); IDH1 (NM_005896.2:c.395G>A); SRSF2 (NM_003016.4:c.284C>A)	35	x				x
113	ET	M	70	MPL	CSF3R (NM_156039.3:c.2509G>A); TET2 (NM_001127208.2:c.5666C>A)	39				x	x
114	ET	M	71	MPL	CUX1 (NM_001202543.1:c.2014C>T); IDH2 (NM_002168.2:c.418C>T); SRSF2 (NM_003016.4:c.284_307delCCCCGGACTCACACCACAGCCGCC)	40	x			x	x
115	ET	M	82	MPL	DNMT3A (NM_175629.2:c.2193_2195delCTT, c.1182delC)	89					x
116	ET	F	39	TN	MYD88 (NM_001172567.1:c.577C>T)	158					x
117	ET	F	63	TN		159	x				x
118	ET	F	83	TN	ASXL1 (NM_015338.5:c.1867C>T); SRSF2 (NM_003016.4:c.284C>A)	12					x
119	ET	M	85	TN	NOTCH1 (NM_017617.3:c.6853G>A)	9	x	x			x
120	ET	M	58	TN	ASXL1 (NM_015338.5:c.1954G>A); KDM6A (NM_021140.2:c.1527+3G>A)	122	x				x
121	ET	F	66	TN	CSF3R (NM_156039.3:c.2093G>A)	119					x
122	ET	F	57	TN	TET2 (NM_001127208.2:c.100C>T)	112	x	x			x
123	ET	F	82	TN		60					x
124	MF	M	48	CALR	ETV6 (NM_001987.4:c.602T>C); ZRSR2 (NM_005089.3:c.1338_1343dupGAGCCG)	151
125	MF	F	48	CALR	DNMT3A (NM_175629.2: c.2340_2356dupTGATGCCAAAGAAGTGT); TET2 (NM_001127208.2:c.4126G>A)	138	x	x
126	MF	M	81	CALR	ETV6 (NM_001987.4:c.602T>C); SRSF2 (NM_003016.4:c.284C>G)	43	x
127	MF	M	51	CALR	DNMT3A (NM_175629.2:c.2311C>T)	118
128	MF	F	64	CALR	NOTCH1 (NM_017617.3:c.4823G>A); TET2 (NM_001127208.2:c.3734A>G)	115
129	MF	F	82	CALR	ASXL1 (NM_015338.5:c.1773C>G); CSF3R (NM_156039.3:c.2377C>T); U2AF1 (NM_006758.2:c.470A>C)	30
130	MF	F	61	CALR	ASXL1 (NM_015338.5: c.1900_1922delAGAGAGGCGGCCACCACTGCCAT); CBL (NM_005188.3:c.1193A>G, c.1263T>A); NOTCH1 (NM_017617.3:c.4906G>A); TET2 (NM_001127208.2:c.5152G>T)	100
131	MF	F	73	JAK2	ETV6 (NM_001987.4:c.602T>C); TET2 (NM_001127208.2:c.4201delG)	154	x	x
132	MF	M	62	JAK2		154	x
133	MF	M	73	JAK2	BCOR (NM_001123385.1:c.946C>T); CDKN2A (NM_001195132.1:c.442G>A); NOTCH1 (NM_017617.3:c.5189C>T); TET2 (NM_001127208.2:c.3499A>G)	115				x
134	MF	M	41	JAK2		56	x			x
135	MF	M	63	JAK2	ASXL1 (NM_015338.5:c.1830_1831insTA); TET2 (NM_001127208.2:c.4115C>T); U2AF1 (NM_006758.2:c.470A>C)	69				x
136	MF	M	78	JAK2	ASXL1 (NM_015338.5:c.1762C>T); DNMT3A (NM_175629.2:c.1453C>T); TET2 (NM_001127208.2:c.5103G>A); U2AF1 (NM_006758.2:c.470A>C)	48				x
137	MF	F	66	JAK2		37
138	MF	M	72	JAK2	STAG2 (NM_001042749.1:c.2314T>C); TET2 (NM_001127208.2:c.1240C>T)	107	x
139	MF	M	78	JAK2		31	x
140	MF	M	85	JAK2	CALR (NM_004343.3:c.1154_1155insTTGTC); CBL (NM_005188.3:c.1214T>G, c.1259G>A); CDKN2A (NM_001195132.1:c.442G>A); RUNX1 (NM_001754.4:c.352G>A); SF3B1 (NM_012433.2:c.1997A>G); TET2 (NM_001127208.2:c.1157_1167delTGTTCACTAAG, c.3895A>G)	58			x
141	MF	F	84	JAK2	ASXL1 (NM_015338.5:c.1762C>T); MPL (NM_005373.2:c.1565+5C>T); SETBP1 (NM_015559.2:c.2608G>A); SRSF2 (NM_003016.4:c.284_307delCCCCGGACTCACACCACAGCCGCC)	75	x			x
142	MF	F	59	JAK2	TET2 (NM_001127208.2:c.100C>T, c.3662G>A, c.5582G>T)	130
143	MF	F	70	JAK2	SRSF2 (NM_003016.4: c.284_307delCCCCGGACTCACACCACAGCCGCC, c.284C>A); TET2 (NM_001127208.2:c.4242G>T)	22	x	x
144	MF	F	85	JAK2	DNMT3A (NM_175629.2:c.2645G>A); SF3B1 (NM_012433.2:c.1988C>T)	16
145	MF	F	52	JAK2	BCORL1 (NM_021946.4:c.3158A>G); TET2 (NM_001127208.2:c.889G>A)	120
146	MF	F	66	JAK2		115	x
147	MF	F	77	JAK2	ATRX (NM_000489.3:c.5579A>G)	112
148	MF	M	66	JAK2	ASXL1 (NM_015338.5:c.3306G>T); BCOR (NM_001123385.1:c.4936dupC)	96			x
149	MF	M	69	JAK2	TET2 (NM_001127208.2:c.1040_1041insAGAC)	70
150	MF	F	76	JAK2		43	x
151	MF	M	74	JAK2	ASXL1 (NM_015338.5:c.2580_2581delAG); ETV6 (NM_001987.4:c.602T>C)	102	x
152	MF	M	52	JAK2		14
153	MF	F	85	JAK2	DNMT3A (NM_175629.2:c.2669G>A, c.2644C>T); TET2 (NM_001127208.2:c.3893G>A, c.4519delC)	13	x		x
154	MF	F	47	JAK2	ATRX (NM_000489.3:c.6428A>G); BCOR (NM_001123385.1:c.1717G>A); SF3B1 (NM_012433.2:c.2342A>G)	61				x
155	MF	M	73	MPL	SRSF2 (NM_003016.4:c.284C>T)	91	x				x
156	MF	F	83	MPL	ETV6 (NM_001987.4:c.245T>C); TET2 (NM_001127208.2:c.1496delC)	115
157	MF	M	82	MPL	BCOR (NM_001123385.1:c.2035G>A); TET2 (NM_001127208.2:c.5057delG)	123
158	MF	M	53	TN	CBL (NM_005188.3:c.1186T>C); CDKN2A (NM_001195132.1:c.442G>A); CUX1 (NM_001202543.1:c.393_394delAA); SRSF2 (NM_003016.4:c.284C>T); TET2 (NM_001127208.2:c.2400_2401delTA, c.5605G>T)	5				x	x
159	MF	M	82	TN		30	x	x			x
160	MF	F	63	TN	CBL (NM_005188.3:c.1246T>G, c.1259G>A); CUX1 (NM_001202543.1:c.3466+2T>G); IDH2 (NM_002168.2:c.419G>A); PHF6 (NM_032458.2:c.871G>A); U2AF1 (NM_006758.2:c.470A>C)	7	x	x			x
161	MF	F	50	TN	DNMT3A (NM_175629.2:c.718G>T); NPM1 (NM_002520.6:c.860_863dupTCTG)	10				x	x
162	MF	F	73	TN	DNMT3A (NM_175629.2:c.2645G>A); NPM1 (NM_002520.6:c.860_863dupTCTG); ZRSR2 (NM_005089.3:c.1338_1343dupGAGCCG)	2				x	x
163	MF	M	50	TN	CDKN2A (NM_001195132.1:c.442G>A); TET2 (NM_001127208.2:c.5103G>A); ZRSR2 (NM_005089.3:c.212T>A)	105	x				x
164	MF	F	83	TN	BCOR (NM_001123385.1:c.946C>T); CUX1 (NM_001202543.1:c.1702G>C); SETBP1 (NM_015559.2:c.2612T>C); SRSF2 (NM_003016.4:c.284C>A); TET2 (NM_001127208.2:c.3454G>A)	1					x
165	PV	F	79	JAK2	CDKN2A (NM_001195132.1:c.442G>A), GNAS (NM_080425.2:c.2531G>A)	62	x				x
166	PV	M	66	JAK2		79	x	x	x		x
167	PV	F	65	JAK2		159					x
168	PV	F	85	JAK2		145	x	x			x
169	PV	M	68	JAK2		119	x	x			x
170	PV	F	83	JAK2		156					x
171	PV	F	43	JAK2	ATRX (NM_000489.3:c.5579A>G)	155					x
172	PV	F	58	JAK2	CDKN2A (NM_001195132.1:c.442G>A); TET2 (NM_001127208.2:c.5103G>A)	154					x
173	PV	M	77	JAK2	ASXL1 (NM_015338.5:c.1900dupA)	116					x
174	PV	M	67	JAK2		156			x		x
175	PV	F	84	JAK2		129	x				x
176	PV	M	59	JAK2		154			x		x
177	PV	F	79	JAK2	MPL (NM_005373.2:c.1565+5C>T); TET2 (NM_001127208.2:c.1323dupT)	64	x	x			x
178	PV	F	74	JAK2	ATRX (NM_000489.3:c.5579A>G); DNMT3A (NM_175629.2:c.2711C>T), IDH2 (NM_002168.2:c.419G>A)	154	x	x			x
179	PV	F	70	JAK2	DNMT3A (NM_175629.2:c.2645G>A); TET2 (NM_001127208.2:c.2663dupA)	34				x	x
180	PV	M	77	JAK2	DNMT3A (NM_175629.2:c.1238delG); TET2 (NM_001127208.2:c.1318delC)	89	x	x		x	x
181	PV	M	77	JAK2		76	x	x			x
182	PV	M	57	JAK2		148					x
183	PV	F	90	JAK2	ZRSR2 (NM_005089.3:c.1338_1343dupGAGCCG)	11	x	x			x
184	PV	F	43	JAK2		146					x
185	PV	F	88	JAK2	ASXL1 (NM_015338.5:c.3745A>G)	23	x	x	x		x
186	PV	F	84	JAK2	ASXL1 (NM_015338.5:c.4457C>T); CDKN2A (NM_001195132.1:c.442G>A)	77	x	x	x		x
187	PV	F	63	JAK2	CUX1 (NM_001202543.1:c.1030G>A); TET2 (NM_001127208.2:c.241_242delGA)	145				x	x
188	PV	M	78	JAK2	ETV6 (NM_001987.4:c.602T>C); TET2 (NM_001127208.2:c.4182+1G>T)	144					x
189	PV	F	52	JAK2		140					x
190	PV	F	94	JAK2	BCORL1 (NM_021946.4:c.1744A>G, c.2408C>T)	17	x				x
191	PV	F	52	JAK2	CSF3R (NM_156039.3:c.2503G>A)	138	x				x
192	PV	F	71	JAK2	BCORL1 (NM_021946.4:c.3158A>G); EZH2 (NM_004456.4:c.965A>G)	139					x
193	PV	M	83	JAK2		53	x				x
194	PV	M	81	JAK2	ASXL1 (NM_015338.5:c.3745A>G); IKZF1 (NM_006060.4_dupl12.1: c.510_512delinsTxA)	12	x	x			x
195	PV	M	77	JAK2	ASXL1 (NM_015338.5:c.1904_1905delAG, c.4189G>A); NOTCH1 (NM_017617.3:c.6853G>A); NRAS (NM_002524.4:c.35G>A); U2AF1 (NM_006758.2:c.470A>G)	33					x
196	PV	M	37	JAK2	CDKN2A (NM_001195132.1:c.442G>A)	132	x	x			x
197	PV	F	71	JAK2		134	x	x			x
198	PV	F	84	JAK2	DNMT3A (NM_175629.2:c.2718G>T); TET2 (NM_001127208.2:c.3781C>T)	54					x
199	PV	M	73	JAK2	NRAS (NM_002524.4:c.148delA); SRSF2 (NM_003016.4:c.284C>G)	20	x	x			x
200	PV	M	69	JAK2		128	x	x			x
201	PV	M	69	JAK2	GATA2 (NM_032638.4:c.121C>G); TET2 (NM_001127208.2: c.3398_3409+1delGCAGATGTGTAGG)	49	x	x			x
202	PV	F	69	JAK2		126	x	x	x		x
203	PV	M	66	JAK2		128					x
204	PV	M	70	JAK2	DNMT3A (NM_175629.2:c.1015-2A>G)	11					x
205	PV	M	88	JAK2	TET2 (NM_001127208.2:c.3100C>T)	45	x	x	x		x
206	PV	M	63	JAK2	CDKN2A (NM_001195132.1:c.442G>A)	109	x	x			x
207	PV	F	77	JAK2	ASXL1 (NM_015338.5:c.1954G>A); CDKN2A (NM_001195132.1:c.442G>A); KDM6A (NM_021140.2:c.1751C>T); TP53 (NM_000546.5:c.817C>T)	39					x
208	PV	F	88	JAK2	BCORL1 (NM_021946.4:c.4129C>T); TET2 (NM_001127208.2:c.2148dupA)	82			x		x
209	PV	F	82	JAK2	DNMT3A (NM_175629.2:c.1949T>C); TET2 (NM_001127208.2:c.5693C>T)	120	x				x
210	PV	M	61	JAK2		119					x
211	PV	M	64	JAK2	CDKN2A (NM_001195132.1:c.442G>A); CUX1 (NM_001202543.1:c.295G>A)	117	x				x
212	PV	M	58	JAK2		116					x
213	PV	F	75	JAK2	ZRSR2 (NM_005089.3:c.1271G>A)	2	x	x			x
214	PV	M	69	JAK2	TET2 (NM_001127208.2:c.788_791dupAGAT, c.5103G>A)	117					x
215	PV	M	78	JAK2	TET2 (NM_001127208.2:c.5152G>T)	117					x
216	PV	M	70	JAK2	TET2 (NM_001127208.2:c.1037_1040delTAGC)	114					x
217	PV	M	90	JAK2	TET2 (NM_001127208.2:c.3955-2delA)	33	x	x			x
218	PV	M	70	JAK2	CEBPA (NM_004364.3:c.584_589delACCCGC); TET2 (NM_001127208.2:c.2344G>T)	2	x				x
219	PV	M	85	JAK2	ATRX (NM_000489.3:c.5579A>G); ETV6 (NM_001987.4:c.602T>C); KDM6A (NM_021140.2:c.1527+3G>A); TET2 (NM_001127208.2:c.4748C>A)	57			x		x
220	PV	F	69	JAK2	CSF3R (NM_156039.3:c.2503G>A)	113					x
221	PV	F	70	JAK2	BCORL1 (NM_021946.4:c.2408C>T); TET2 (NM_001127208.2:c.5466delT), ZRSR2 (NM_005089.3:c.1338_1343dupGAGCCG)	102	x	x			x
222	PV	F	63	JAK2		113	x	x			x
223	PV	F	81	JAK2	DNMT3A (NM_175629.2:c.1429+2T>C)	27	x	x	x		x
224	PV	M	61	JAK2	IKZF1 (NM_006060.4_dupl12.1:c.866G>T)	113	x	x			x
225	PV	M	65	JAK2	CDKN2A (NM_001195132.1:c.442G>A)	111					x
226	PV	F	64	JAK2	CEBPA (NM_004364.3:c.124C>T)	86					x
227	PV	F	78	JAK2		7			x		x
228	PV	M	67	JAK2		110					x
229	PV	M	69	JAK2		111					x
230	PV	F	92	JAK2	BCORL1 (NM_021946.4:c.4000C>T); CEBPA (NM_004364.3:c.124C>T); DNMT3A (NM_175629.2:c.2082+1G>C); NOTCH1 (NM_017617.3:c.6853G>A); TET2 (NM_001127208.2:c.4546C>T); TP53 (NM_000546.5:c.755T>C)	38					x
231	PV	F	90	JAK2	CDKN2A (NM_001195132.1:c.442G>A); ETV6 (NM_001987.4:c.602T>C); SF3B1(NM_012433.2:c.1998G>T); ZRSR2 (NM_005089.3:c.1338_1343dupGAGCCG)	2					x
232	PV	M	70	JAK2		112					x
233	PV	F	78	JAK2	ATRX (NM_000489.3:c.5579A>G)	110			x		x
234	PV	M	60	JAK2		106					x
235	PV	M	64	JAK2	TET2 (NM_001127208.2:c.100C>T)	106	x		x		x
236	PV	M	79	JAK2		23	x				x
237	PV	F	60	JAK2	CDKN2A (NM_001195132.1:c.442G>A); TET2 (NM_001127208.2:c.100C>T)	106					x
238	PV	M	66	JAK2	CUX1 (NM_001202543.1:c.295G>A)	102			x		x
239	PV	F	77	JAK2	ASXL1 (NM_015338.5:c.3190A>G)	101			x		x
240	PV	M	73	JAK2	ETV6 (NM_001987.4:c.602T>C)	101					x
241	PV	F	70	JAK2	TET2 (NM_001127208.2:c.1448_1452delATTGT)	98	x		x		x
242	PV	M	68	JAK2	CDKN2A (NM_001195132.1:c.442G>A); ETV6 (NM_001987.4:c.602T>C); STAG2 (NM_001042749.1:c.791T>A)	98					x
243	PV	M	65	JAK2	NOTCH1 (NM_017617.3:c.7115G>A)	98	x		x		x
244	PV	F	64	JAK2	IDH2 (NM_002168.2:c.419G>A); SRSF2 (NM_003016.4:c.284C>A); TET2 (NM_001127208.2:c.5103G>A)	59	x	x	x		x
245	PV	M	70	JAK2	KMT2A (NM_001197104.1:c.158C>T)	92					x
246	PV	F	76	JAK2	ETV6 (NM_001987.4:c.245T>C); TET2 (NM_001127208.2:c.4519C>T)	92			x		x
247	PV	F	37	JAK2	CUX1 (NM_001202543.1:c.1322delC)	91					x
248	PV	M	63	JAK2	EZH2 (NM_004456.4:c.1852-6C>T); KMT2A (NM_001197104.1:c.304G>A)	91	x	x			x
